# Supplementary material for: Outcomes of Structured Medication Reviews for Selected Patients in the English National Health Service
Source: Pharmacy (Basel). 2025 Oct 1;13(5):142. doi: 10.3390/pharmacy13050142 (PMC12566740; doi:10.3390/pharmacy13050142)
Supplement: Supplementary file 1 [file pharmacy-13-00142-s001.zip]

Archive with 1 entries (1 files):
- pharmacy-3845893-supplementary.pdf
